# Supplementary material for: Analysis of Default Mode Network in Social Anxiety Disorder: EEG Resting-State Effective Connectivity Study
Source: Sensors (Basel). 2021 Jun 15;21(12):4098. doi: 10.3390/s21124098 (PMC8232236; doi:10.3390/s21124098)
Supplement: Supplementary file 1 [file sensors-21-04098-s001.zip]

Archive with 1 entries (1 files):
- sensors-1141235-supplementary.pdf
